# Supplementary material for: Changes in Lipoprotein Particles in the Blood Serum of Patients with Lichen Planus
Source: Metabolites. 2023 Jan 6;13(1):91. doi: 10.3390/metabo13010091 (PMC9866152; doi:10.3390/metabo13010091)
Supplement: Supplementary file 1 [file metabolites-13-00091-s001.zip]

Archive with 1 entries (1 files):
- metabolites-2113632-supplementary.pdf
